# Supplementary material for: The Effect of High-Pressure Processing on the Copigmentation and Storage Stability of Polyphenols with Anthocyanin Monomers
Source: Foods. 2024 Nov 23;13(23):3756. doi: 10.3390/foods13233756 (PMC11639931; doi:10.3390/foods13233756)
Supplement: Supplementary file 1 [file foods-13-03756-s001.zip]

Archive with 1 entries (1 files):
- foods-3316343-supplementary.pdf
